# Supplementary material for: Comprehensive Metabolomic Fingerprinting Combined with Chemometrics Identifies Species- and Variety-Specific Variation of Medicinal Herbs: An Ocimum Study
Source: Metabolites. 2023 Jan 13;13(1):122. doi: 10.3390/metabo13010122 (PMC9862730; doi:10.3390/metabo13010122)
Supplement: Supplementary file 1 [file metabolites-13-00122-s001.zip]

Archive with 1 entries (1 files):
- metabolites-2124482-supplementary.pdf
